# Supplementary material for: Physiological Impact of a Synthetic Elastic Protein in Arterial Diseases Related to Alterations of Elastic Fibers: Effect on the Aorta of Elastin-Haploinsufficient Male and Female Mice
Source: Int J Mol Sci. 2022 Nov 3;23(21):13464. doi: 10.3390/ijms232113464 (PMC9656458; doi:10.3390/ijms232113464)
Supplement: Supplementary file 1 [file ijms-23-13464-s001.zip]

Archive with 1 entries (1 files):
- ijms-1941375-supplementary.pdf
